# Supplementary material for: Complete chloroplast genomes of medicinally important Teucrium species and comparative analyses with related species from Lamiaceae
Source: PeerJ. 2019 Jul 9;7:e7260. doi: 10.7717/peerj.7260 (PMC6625504; doi:10.7717/peerj.7260)
Supplement: Table S5 [file peerj-07-7260-s005.xls]

## Sheet: MatrixOutput
Table S5. Pairwise distance of Teucrium species cp genome with related species cp genomes
	T. Stenophyllum	T. stocksianum	T. mascatense	A. reptans	C. mongholica	S. byzantina	L. album	L. galeobdolon
T. stenophyllum
T. stocksianum	0.00649819
T. mascatense	0.0184303	0.0187424
A. reptans	0.0410551	0.040863	0.0309162
C. mongholica	0.0408803	0.0408425	0.0346885	0.0265729
S. byzantina	0.061565	0.0615266	0.056241	0.0513889	0.0509324
L. album	0.0619551	0.0619239	0.0566541	0.0518897	0.0515214	0.0277268
L. galeobdolon	0.106845	0.106866	0.101792	0.0972299	0.097026	0.0767661	0.0642551
			T. mascatense= Teucrium mascatense, T. stocksanium= Teucrium stocksianum subsp. stocksianum, T. stenophyllum= Teucrium stocksanium subsp. stenophyllum

## Sheet: Caption
Table. Estimates of Evolutionary Divergence between Sequences
The number of base substitutions per site from between sequences are shown. Standard error estimate(s) are shown above the diagonal. Analyses were conducted using the Tamura 3-parameter model [1]. The analysis involved 8 nucleotide sequences. All positions containing gaps and missing data were eliminated. There were a total of 137883 positions in the final dataset. Evolutionary analyses were cond…
1. Tamura K. (1992). Estimation of the number of nucleotide substitutions when there are strong transition-transversion and G + C-content biases. Molecular Biology and Evolution 9:678-687.
2. Tamura K., Stecher G., Peterson D., Filipski A., and Kumar S. (2013). MEGA6: Molecular Evolutionary Genetics Analysis version 6.0. Molecular Biology and Evolution30: 2725-2729.
Disclaimer: Although utmost care has been taken to ensure the correctness of the caption, the caption text is provided "as is" without any warranty of any kind. Authors advise the user to carefully check the caption prior to its use for any purpose and report any errors or problems to the authors immediately (www.megasoftware.net). In no event shall the authors and their employers be liable for a…
